# Supplementary material for: Impedance Spectroscopic Study of Nickel Sulfide Nanostructures Deposited by Aerosol Assisted Chemical Vapor Deposition Technique
Source: Nanomaterials (Basel). 2021 Apr 24;11(5):1105. doi: 10.3390/nano11051105 (PMC8146325; doi:10.3390/nano11051105)
Supplement: Supplementary file 1 [file nanomaterials-11-01105-s001.zip]

Archive with 1 entries (1 files):
- nanomaterials-1142548-supplementary.pdf
